# Supplementary material for: The effect of statins on the survival of patients with amyotrophic lateral sclerosis: a meta-analysis
Source: Front Neurol. 2026 Apr 1;17:1753992. doi: 10.3389/fneur.2026.1753992 (PMC13078970; doi:10.3389/fneur.2026.1753992)
Supplement: Supplementary file 1 [file Table_1.xlsx]

## Sheet: Excluded studies
Article	Reason for exclusion
Abdanipour A, Tiraihi T, Noori-Zadeh A, Majdi A, Gosaili R. Evaluation of lovastatin effects on expression of anti-apoptotic Nrf2 and PGC-1α genes in neural stem cells treated with hydrogen peroxide. Molecular neurobiology. 2014;49(3):1364-72.	Not relevant
Ahmed RM, Highton-Williamson E, Caga J, Thornton N, Ramsey E, Zoing M, et al. Lipid Metabolism and Survival Across the Frontotemporal Dementia-Amyotrophic Lateral Sclerosis Spectrum: Relationships to Eating Behavior and Cognition. Journal of Alzheimers Disease. 2018;61(2):773-83.	No assessemnt on survival/statin use
Aitchison C, Romanowski C, Barker A, Jenkins T. Motor neuron disease mimics in practice: a case series. BMJ Case Reports. 2022;15(7).	Not relevant
Albert SM. Dyslipidemia in ALS: Good, bad, or unclear? Neurology. 2008;70(13):988-9.	No assessemnt on survival/statin use
Al-kuraishy HM, Fahad EH, Al-Windy S, El-Sherbeni SA, Negm WA, Batiha GE. The effects of cholesterol and statins on Parkinson's neuropathology: a narrative review. Inflammopharmacology. 2024;32(2):917-25.	Not relevant
Amlani A, Hazlewood GS, Hamilton L, Satoh M, Fritzler MJ. Autoantibodies to the survival of motor neuron complex in a patient with necrotizing autoimmune myopathy. Rheumatology (United Kingdom). 2018;57(1):199-200.	No assessemnt on survival/statin use
Ankit P, Ankita R, Devi A, Jothi KNA. Therapeutic Perspectives of Dyslipidemia and Associated Complications: Phytochemical Alternatives for Statins. Research Journal of Biotechnology. 2018;13(8):116-24.	Not relevant
Aslani M, Mohammadi MT, Raouf Sarshoori J. The protective effects of atorvastatin on the brain injury and neuronal damage caused by ischemia-reperfusion in rats. Journal of Babol University of Medical Sciences. 2015;17(6):48-57.	Not relevant
Bach JR, Chiarello G, Weiss W, Souayah N. Is there value in using randomized placebo controlled trials in neuromuscular disease? Expert Review of Neurotherapeutics. 2021;21(1):5-7.	Not relevant
Bae JE, Kang GM, Min SH, Jo DS, Jung YK, Kim K, et al. Primary cilia mediate mitochondrial stress responses to promote dopamine neuron survival in a Parkinson’s disease model. Cell Death and Disease. 2019;10(12).	Not relevant
Bankole O, Scambi I, Parrella E, Muccilli M, Bonafede R, Turano E, et al. Beneficial and Dimorphic Response to Combined HDAC Inhibitor Valproate and AMPK/SIRT1 Pathway Activator Resveratrol in the Treatment of ALS Mice. International Journal of Molecular Sciences. 2022;23(3).	Not relevant
Bedlack RS. Amyotrophic lateral sclerosis: Current practice and future treatments. Current Opinion in Neurology. 2010;23(5):524-9.	Not relevant
Biesalski HK, Grune T, Tinz J, Zöllner I, Blumberg JB. Reexamination of a meta-analysis of the effect of antioxidant supplementation on mortality and health in randomized trials. Nutrients. 2010;2(9):929-49.	No assessemnt on survival/statin use
Bimbova K, Bacova M, Kisucka A, Pavel J, Galik J, Zavacky P, et al. A single dose of atorvastatin applied acutely after spinal cord injury suppresses inflammation, apoptosis, and promotes axon outgrowth, which might be essential for favorable functional outcome. International Journal of Molecular Sciences. 2018;19(4).	Not relevant
Bolandghamat S, Behnam-Rassouli M. Recent findings on the effects of pharmacological agents on the nerve regeneration after peripheral nerve injury. Current Neuropharmacology. 2020;18(11):1154-63.	Not relevant
Bond L, Bowen G, Mertens B, Denson K, Jordan K, Vidakovic B, et al. Associations of patient mood, modulators of quality of life, and pharmaceuticals with amyotrophic lateral sclerosis survival duration. Behavioral Sciences. 2020;10(1).	Not relevant
Brewer TM, Masuda H, Liu DD, Shen Y, Liu P, Iwamoto T, et al. Statin use in primary inflammatory breast cancer: a cohort study. British journal of cancer. 2013;109(2):318-24.	Not relevant
Brito MD, da Silva GFG, Tilieri EM, Araujo BG, Calió ML, Rosenstock TR. Metabolic Alteration and Amyotrophic Lateral Sclerosis Outcome: A Systematic Review. Frontiers in Neurology. 2019;10.	Not relevant
Carroll JA, Race B, Phillips K, Striebel JF, Chesebro B. Statins are ineffective at reducing neuroinflammation or prolonging survival in scrapie-infected mice. Journal of General Virology. 2017;98(8):2190-9.	Animal studies
Cerveró C, Montull N, Tarabal O, Piedrafita L, Esquerda JE, Calderó J. Chronic Treatment with the AMPK Agonist AICAR Prevents Skeletal Muscle Pathology but Fails to Improve Clinical Outcome in a Mouse Model of Severe Spinal Muscular Atrophy. Neurotherapeutics. 2016;13(1):198-216.	Not relevant
Chalitsios CV, Ley H, Gao JL, Turner MR, Thompson AG. Apolipoproteins, lipids, lipid-lowering drugs and risk of amyotrophic lateral sclerosis and frontotemporal dementia: a meta-analysis and Mendelian randomisation study. Journal of neurology. 2024;271(10):6956-69.	No assessemnt on survival/statin use
Chelstowska B, Baranczyk-Kuzma A, Kuzma-Kozakiewicz M. Dyslipidemia in patients with amyotrophic lateral sclerosis - a case control retrospective study. Amyotrophic Lateral Sclerosis and Frontotemporal Degeneration. 2021;22(3-4):195-205.	No assessemnt on survival/statin use
Chen Q, Shi X, Tan Q, Feng Z, Wang Y, Yuan Q, et al. Simvastatin Promotes Hematoma Absorption and Reduces Hydrocephalus Following Intraventricular Hemorrhage in Part by Upregulating CD36. Translational Stroke Research. 2017;8(4):362-73.	Not relevant
Chiò A, Calvo A, Ilardi A, Cavallo E, Moglia C, Mutani R, et al. Lower serum lipid levels are related to respiratory impairment in patients with ALS. Neurology. 2009;73(20):1681-5.	No assessemnt on survival/statin use
Chourpiliadis C, Lovik A, Seitz C, Hu YH, Wu J, Ljungman P, et al. Association between cardiometabolic diseases and the risk and progression of motor neuron diseases in Sweden: a population- based case-control study. Lancet Regional Health-Europe. 2025;49.	No assessemnt on survival/statin use
Chourpiliadis C, Seitz C, Lovik A, Joyce EE, Pan L, Hu YH, et al. Lifestyle and medical conditions in relation to ALS risk and progression-an introduction to the Swedish ALSrisc Study. Journal of neurology. 2024;271(8):5447-59.	No assessemnt on survival/statin use
Dedic SIK, Stevic Z, Dedic V, Stojanovic VR, Milicev M, Lavrnic D. Is hyperlipidemia correlated with longer survival in patients with amyotrophic lateral sclerosis? Neurological Research. 2012;34(6):576-80.	No assessemnt on survival/statin use
Deuber HJ. Inhibition of enteral cholesterol resorption by ezetimibe - A novel approach in the treatment of dyslipidemia in dialysis patients. Nieren- und Hochdruckkrankheiten. 2003;32(8):354-9.	Not relevant
Dorst J, Kühnlein P, Hendrich C, Kassubek J, Sperfeld AD, Ludolph AC. Patients with elevated triglyceride and cholesterol serum levels have a prolonged survival in amyotrophic lateral sclerosis. Journal of neurology. 2011;258(4):613-7.	No assessemnt on survival/statin use
Drolz A. Statin therapy as a protective factor regarding development of hypoxic hepatitis. Medizinische Klinik - Intensivmedizin und Notfallmedizin. 2014;109(6):443-4.	Not relevant
Dupuis L, Corcia P, Fergani A, De Aguilar JLG, Bonnefont-Rousselot D, Bittar R, et al. Dyslipidemia is a protective factor in amyotrophic lateral sclerosis. Neurology. 2008;70(13):1004-9.	No assessemnt on survival/statin use
Dupuis L, Pradat PF, Ludolph AC, Loeffler JP. Energy metabolism in amyotrophic lateral sclerosis. The Lancet Neurology. 2011;10(1):75-82.	Not relevant
Fraunberger P, Siegele B, Walli AK. Do statins play a role as an adjuvant therapy in inflammation? LaboratoriumsMedizin. 2010;34(6):325-35.	Not relevant
Freedman DM, Kuncl RW, Cahoon EK, Rivera DR, Pfeiffer RM. Relationship of statins and other cholesterol-lowering medications and risk of amyotrophic lateral sclerosis in the US elderly. Amyotrophic Lateral Sclerosis and Frontotemporal Degeneration. 2018;19(7-8):538-46.	No assessemnt on survival/statin use
Freudenthal B. Doctors need to understand absolute versus relative risk reduction with statins. BMJ (Online). 2012;345(7887).	No assessemnt on survival/statin use
Gao K, Shen Z, Yuan Y, Han D, Song C, Guo Y, et al. Simvastatin inhibits neural cell apoptosis and promotes locomotor recovery via activation of Wnt/β-catenin signaling pathway after spinal cord injury. Journal of Neurochemistry. 2016:139-49.	Not relevant
García-García R, Martín-Herrero L, Blanca-Pariente L, Pérez-Cabello J, Roodveldt C. Immune signaling kinases in amyotrophic lateral sclerosis (ALS) and frontotemporal dementia (FTD). International Journal of Molecular Sciences. 2021;22(24).	Not relevant
Ghosh A, Roy A, Matras J, Brahmachari S, Gendelman HE, Pahan K. Simvastatin inhibits the activation of p21ras and prevents the loss of dopaminergic neurons in a mouse model of Parkinson's disease. Journal of Neuroscience. 2009;29(43):13543-56.	Not relevant
Glasmacher SA, Kearns PKA, Larraz J, Stirland L, Mehta AR, Newton J, et al. Prevalence of multimorbidity and its impact on survival in people with motor neuron disease. European journal of neurology. 2021;28(8):2756-65.	No assessemnt on survival/statin use
Hu N, Ji H. Medications on hypertension, hyperlipidemia, diabetes, and risk of amyotrophic lateral sclerosis: a systematic review and meta-analysis. Neurological Sciences. 2022;43(9):5189-99.	No assessemnt on survival/statin use
Hu N, Ji H. Medications on hypertension, hyperlipidemia, diabetes, and risk of amyotrophic lateral sclerosis: a systematic review and meta-analysis. Neurological Sciences. 2022;43(9):5189-99.	Review
Hu N, Zhang L, Shen DC, Yang XZ, Liu MS, Cui LY. Impact of demographic factors, comorbidities, and co-medication on progression and survival in a large Chinese ALS cohort. Neurology and Clinical Neuroscience. 2024;12(4):225-32.	No assessemnt on survival/statin use
Huo D, Liang W, Wang D, Liu Q, Wang H, Wang Y, et al. Roflupram alleviates autophagy defects and reduces mutant hSOD1-induced motor neuron damage in cell and mouse models of amyotrophic lateral sclerosis. Neuropharmacology. 2024;247.	Not relevant
Iwamoto K, Yoshii Y, Ikeda K. Atorvastatin treatment attenuates motor neuron degeneration in wobbler mice. Amyotrophic Lateral Sclerosis. 2009;10(5-6):405-9.	Animal studies
Kreple CJ, Searles Nielsen S, Schoch KM, Shen T, Shabsovich M, Song Y, et al. Protective Effects of Lovastatin in a Population-Based ALS Study and Mouse Model. Annals of neurology. 2023;93(5):881-92.	Animal studies
Lee SH, Choi NY, Yu HJ, Park J, Choi H, Lee KY, et al. Atorvastatin Protects NSC-34 Motor Neurons Against Oxidative Stress by Activating PI3K, ERK and Free Radical Scavenging. Molecular neurobiology. 2016;53(1):695-705.	Not relevant
Lim JG, Lee JJ, Park SH, Park JH, Kim SJ, Cho HC, et al. Glucagon-like peptide-1 protects NSC-34 motor neurons against glucosamine through Epac-mediated glucose uptake enhancement. Neuroscience Letters. 2010;479(1):13-7.	Not relevant
Lopez-Pedrera C, Ruiz-Limón P, Valverde-Estepa A, Barbarroja N, Rodriguez-Ariza A. To cardiovascular disease and beyond: New therapeutic perspectives of statins in autoimmune diseases and cancer. Current Drug Targets. 2012;13(6):829-41.	Not relevant
Lu MY, Lin YL, Kuo Y, Chuang CF, Wang JR, Liao F. Muscle Tissue Damage and Recovery After EV71 Infection Correspond to Dynamic Macrophage Phenotypes. Frontiers in Immunology. 2021;12.	Not relevant
Luo S, Wang XR, Ma B, Liu DL, Li L, Wang LJ, et al. Therapeutic potential of simvastatin in ALS: Enhanced axonal integrity and motor neuron survival through Apoa4 and Alb modulation. Biomolecules and Biomedicine. 2025;25(3):632-47.	Animal studies
Mancini GBJ, Baker S, Bergeron J, Fitchett D, Frohlich J, Genest J, et al. Diagnosis, Prevention, and Management of Statin Adverse Effects and Intolerance: Proceedings of a Canadian Working Group Consensus Conference. Canadian Journal of Cardiology. 2011;27(5):635-62.	Not relevant
Massari CM, Castro AA, Dal-Cim T, Lanznaster D, Tasca CI. In vitro 6-hydroxydopamine-induced toxicity in striatal, cerebrocortical and hippocampal slices is attenuated by atorvastatin and MK-801. Toxicology in Vitro. 2016;37:162-8.	Not relevant
Mathes P. Cholesterol: Blood levels or total risk as a guide to preventive treatment? Zeitschrift fur Kardiologie. 2004;93(SUPPL. 2):16-20.	No assessemnt on survival/statin use
Meyer T, Maier A, Borisow N, Dullinger JS, Splettstößer G, Ohlraun S, et al. Thalidomide causes sinus bradycardia in ALS. Journal of neurology. 2008;255(4):587-91.	Not relevant
Morimoto S, Takahashi S, Ito D, Daté Y, Okada K, Kato C, et al. Phase 1/2a clinical trial in ALS with ropinirole, a drug candidate identified by iPSC drug discovery. Cell Stem Cell. 2023;30(6):766-80.e9.	Not relevant
Murinson BB, Haughey NJ, Maragakis NJ. Selected statins produce rapid spinal motor neuron loss in vitro. BMC Musculoskeletal Disorders. 2012;13.	Animal studies
Muskiet FAJ. The LDL-concentration has lost its status as risk factor. Nederlands Tijdschrift voor Klinische Chemie en Laboratoriumgeneeskunde. 2016;41(4):253-65.	No assessemnt on survival/statin use
Nabizadeh F, Balabandian M, Sharafi AM, Ghaderi A, Rostami MR, Moghadasi AN. Statins and risk of amyotrophic lateral sclerosis: a systematic review and meta-analysis. Acta Neurologica Belgica. 2022;122(4):979-86.	Review
Pang C, Cao W, Xie J, Li Y, Zhu L, Yu H, et al. Prediagnosis Insights Into Amyotrophic Lateral Sclerosis: Clinical Symptoms and Medication Use. Journal of Cachexia, Sarcopenia and Muscle. 2025;16(4).	Not relevant
Picher-Martel V, Boutej H, Vézina A, Cordeau P, Kaneb H, Julien JP, et al. Distinct Plasma Immune Profile in ALS Implicates sTNFR-II in pAMPK/Leptin Homeostasis. International Journal of Molecular Sciences. 2023;24(6).	Not relevant
Pienaar IS, Schallert T, Hattingh S, Daniels WMU. Behavioral and quantitative mitochondrial proteome analyses of the effects of simvastatin: Implications for models of neural degeneration. Journal of Neural Transmission. 2009;116(7):791-806.	Not relevant
Qi W, Yan L, Liu Y, Zhou X, Li R, Wang Y, et al. Simvastatin aggravates impaired autophagic flux in NSC34-hSOD1G93A cells through inhibition of geranylgeranyl pyrophosphate synthesis. Neuroscience. 2019;409:130-41.	Animal studies
Rallidis LS, Lekakis J, Kremastinos DT. Should statins be given routinely in all coronary patients? International Journal of Cardiology. 2009;135(3):399-401.	Not relevant
Raymond J, Berry JD, Larson T, Horton DK, Mehta P. Effects of COVID-19 on motor neuron disease mortality in the United States: a population-based cross-sectional study. Amyotrophic Lateral Sclerosis and Frontotemporal Degeneration. 2025;26(1-2):149-56.	Not relevant
Santos DB, Colle D, Moreira ELG, Hort MA, Godoi M, Le Douaron G, et al. Succinobucol, a Non-Statin Hypocholesterolemic Drug, Prevents Premotor Symptoms and Nigrostriatal Neurodegeneration in an Experimental Model of Parkinson’s Disease. Molecular neurobiology. 2017;54(2):1513-30.	Not relevant
Seo Y, Yang SR, Jee MK, Joo EK, Roh KH, Seo MS, et al. Human umbilical cord blood-derived mesenchymal stem cells protect against neuronal cell death and ameliorate motor deficits in niemann pick type C1 mice. Cell Transplantation. 2011;20(7):1033-47.	Not relevant
Shababi M, Habibi J, Ma LX, Glascock JJ, Sowers JR, Lorson CL. Partial restoration of cardio-vascular defects in a rescued severe model of spinal muscular atrophy. Journal of Molecular and Cellular Cardiology. 2012;52(5):1074-82.	Not relevant
Skajaa N, Bakos I, Horváth-Puhó E, Henderson VW, Lash TL, Sørensen HT. Statin Initiation and Risk of Amyotrophic Lateral Sclerosis: A Danish Population-based Cohort Study. Epidemiology. 2021;32(5):756-62.	No assessemnt on survival/statin use
Smith AF, Vanderah TW, Erickson RP. Haploinsufficiency of tau decreases survival of the mouse model of Niemann–Pick disease type C1 but does not alter tau phosphorylation. Journal of Applied Genetics. 2020;61(4):567-70.	Not relevant
Smulders YM. Statins: For the time being, do not as a rule prescribe the maximum dose. Nederlands Tijdschrift voor Geneeskunde. 2005;149(34):1876-8.	Not relevant
Stein M. Primary prevention of coronary event: Lovastatin - More than just lipid lowering. Deutsche Apotheker Zeitung. 1998;138(42):43-4.	Not relevant
Strommen JA, Johns JS, Kim CT, Williams FH, Weiss LD, Weiss JM, et al. Neuromuscular rehabilitation and electrodiagnosis. 3. Diseases of muscles and neuromuscular junction. Archives of Physical Medicine and Rehabilitation. 2005;86(3 SUPPL. 2):S18-S27.	Not relevant
Su WM, Cheng YF, Jiang Z, Duan QQ, Yang TM, Shang HF, et al. Predictors of survival in patients with amyotrophic lateral sclerosis: A large meta-analysis. EBioMedicine. 2021;74.	Review
Su XW, Nandar W, Neely EB, Simmons Z, Connor JR. Statins accelerate disease progression and shorten survival in SOD1G93A mice. Muscle and Nerve. 2016;54(2):284-91.	Animal studies
van Eijk RPA, de Jongh AD, Nikolakopoulos S, McDermott CJ, Eijkemans MJC, Roes KCB, et al. An old friend who has overstayed their welcome: the ALSFRS-R total score as primary endpoint for ALS clinical trials. Amyotrophic Lateral Sclerosis and Frontotemporal Degeneration. 2021;22(3-4):300-7.	Not relevant
Wan J, Gao Y, Tan J, Yi S, Huang K, Liu Y, et al. Mitochonic acid 5 ameliorates the motor deficits in the MPTP-induced mouse Parkinson's disease model by AMPK-mediated autophagy. Folia Neuropathologica. 2022;60(3):329-37.	Not relevant
Wang WJ, Zhang LJ, Xia KL, Huang T, Fan DS. Mendelian Randomization Analysis Reveals Statins Potentially Increase Amyotrophic Lateral Sclerosis Risk Independent of Peripheral Cholesterol-Lowering Effects. Biomedicines. 2023;11(5).	No assessemnt on survival/statin use
Weizel A. Treatment with HMG-CoA reductase inhibitors - More than lipid lowering? Herz. 1999;24(1):42-5.	Not relevant
Wu H, Lu D, Jiang H, Xiong Y, Qu C, Li B, et al. Increase in phosphorylation of Akt and its downstream signaling targets and suppression of apoptosis by simvastatin after traumatic brain injury: Laboratory investigation. Journal of Neurosurgery. 2008;109(4):691-8.	Not relevant
Wu Q, Yang J, Duan Y, Ma Y, Zhang Y, Tan S, et al. Environmental risk factors, protective factors, and biomarkers for amyotrophic lateral sclerosis: an umbrella review. Frontiers in Aging Neuroscience. 2025;17.	Review
Wuolikainen A, Acimovic J, Lövgren-Sandblom A, Parini P, Andersen PM, Björkhem I. Cholesterol, Oxysterol, Triglyceride, and Coenzyme Q Homeostasis in ALS. Evidence against the Hypothesis That Elevated 27-Hydroxycholesterol Is a Pathogenic Factor. Plos One. 2014;9(11).	No assessemnt on survival/statin use
Zheng Z, Sheng L, Shang H. Statins and amyotrophic lateral sclerosis: A systematic review and meta-analysis. Amyotrophic Lateral Sclerosis and Frontotemporal Degeneration. 2013;14(4):241-5.	Review
